# Supplementary material for: Genome-wide identification and expression profiling of the auxin response factor (ARF) gene family in physic nut
Source: PLoS One. 2018 Aug 1;13(8):e0201024. doi: 10.1371/journal.pone.0201024 (PMC6070241; doi:10.1371/journal.pone.0201024)
Supplement: S1 Table — (XLSX) [file pone.0201024.s001.xlsx]

## Sheet: Sheet1
Supplementary Table S1. Primers used in this study
Genes	Accession No. in GenBank	Forward (5`→3`)	Reverse (5`→3`)
qRT-PCR
JcARF1	JCGZ_05508	ACTCTTTGGTCAACCGATACTCACT	TTTTGCCTTTTCTGGACTCTCAT
JcARF2	JCGZ_05557	GCCCGCCTGATTTTGAGAT	AGTGGAGCGAGCCCTTGTTAT
JcARF3	JCGZ_04659	GCTACATGGGCACAATAACCG	CAGAGGGAATGGAGATGGATACA
JcARF4	JCGZ_21491	GCTCAGTCACCATTTAGAGGTAGTCA	CTGGAGGCTTTGGGCGG
JcARF5	JCGZ_19776	TTTTGTCGCAGCAGTCTGTATTG	GGCAGGAGTTGTTTGAGGCA
JcARF6	JCGZ_12025	ATCTTCCCGCCTTTGAACTACC	TGAAAACCACCGAATCACCAG
JcARF7	JCGZ_26375	TTCCCAACCTCCTCCACCC	GCAAATCCTTCGCAACCAAT
JcARF8	JCGZ_26377	GCATACGAGGGACAATCAAGG	TCACCGTCAAACTCAAACAACC
JcARF9	JCGZ_16506	TGGGACGAGCCTGATTTGC	AACTTCTTCCTTGGCGGTGAG
JcARF10	JCGZ_13849	AAGTGATGTAACGGAAATGCCTAT	TCAACTCATCTTGCTTTGCCTC
JcARF11	JCGZ_14244	TGTGTTTACTGATGATGAGGGTGA	ATTTATCCGACTTGTGCTCTGACT
JcARF12	JCGZ_09784	TCCCCTCAGACTTAGACGACCTT	ACCCTGTTCACCAGTTCCACC
JcARF13	JCGZ_20425	ATTACAAGCCAAGGACCAGCC	GAGAATCCTCGCCTTCAAACC
JcARF14	JCGZ_00307	CTACAAGCCAAGAACCAGCCG	CCACTCAGAATCAACCCATCCA
JcARF15	JCGZ_20054	AGTCCGTTTCCAGTTGGGTTTC	GCTTGCCGTTGTGGGATTTC
JcARF16	JCGZ_08238	AGTGAACAGGTGGCAGTCTCC	CATCCGTGTCTTTATCCGCAT
JcARF17	JCGZ_07520	GGAGGAGTCAGGAGTTCGTAGGT	GGAGGTGGACAAATGTAGAAAGGA
JcAction	JQ806331	TAATGGTCCCTCTGGATGTG	AGAAAAGAAAAGAAAAAAGCAGC
