# Supplementary material for: Genome-wide identification and expression profiling of the auxin response factor (ARF) gene family in physic nut
Source: PLoS One. 2018 Aug 1;13(8):e0201024. doi: 10.1371/journal.pone.0201024 (PMC6070241; doi:10.1371/journal.pone.0201024)
Supplement: S3 Table — (XLSX) [file pone.0201024.s003.xlsx]

## Sheet: Sheet1
S3 Table. Signal strength values for the expression of 17 JcARF genes in leaves under drought and salinity stresses based on RNA-seq.
Gene	Control-2 d	Drougt-2 d	Control-4 d	Drought-4 d	Control-7 d	Drought-7 d	Control-2 h	Salinity-2 h	Control-2 d	Salinity-2 d	Control-4 d	Salinity-4 d
JcARF17	21.34	12.5	16.57	23.85	11.57	32.96	48.65	24.87	21.34	15.58	16.57	17.42
JcARF5	48.35	38.01	63.5	52.71	31.53	25.73	58.55	30.96	48.35	10.79	63.5	18.58
JcARF3	21.16	12.67	21.74	30.07	15.76	30.85	32.04	16.14	21.16	18.15	21.74	23.72
JcARF12	27.7	28.42	20.19	24.88	30.36	46.89	34.39	36.4	27.7	36.29	20.19	38.98
JcARF16	3.52	7.85	4.52	7.21	4.01	4.23	4.78	2.33	3.52	8.23	4.52	3.65
JcARF8	57.47	40.24	100.77	113.36	50.14	104.88	83.21	46.28	57.47	58.21	100.77	71
JcARF2	8.43	4.62	4.66	14.69	5.03	7.76	5.37	10.38	8.43	14.04	4.66	35.67
JcARF14	35.79	31.85	44.69	51.67	38.74	41.07	38.42	17.95	35.79	12.33	44.69	32.51
JcARF7	16.17	17.29	10.53	4.49	13.08	10.4	16.78	11.36	16.17	16.09	10.53	13.44
JcARF4	27.53	32.02	29.33	24.71	29.52	32.78	39.59	46.77	27.53	41.94	29.33	32.51
JcARF10	3.21	3.26	2.98	2.52	2.23	2.29	3.21	3.65	3.21	3.26	2.98	2.52
JcARF11	8.95	6.34	13.29	15.55	16.27	14.45	5.87	2.63	8.95	9.24	13.29	8.13
JcARF13	4.99	6.68	16.22	10.54	3.86	7.93	6.88	3.13	4.99	7.19	16.22	6.14
JcARF9	4.82	3.94	7.59	7.6	2.68	3.35	12.08	7.08	4.82	5.82	7.59	5.14
JcARF15	19.96	9.93	28.13	22.29	5.2	6.35	5.87	12.19	19.96	10.44	28.13	13.44
JcARF6	2.34	3.12	2.58	2.67	2.9	2.87	2.78	3.21	2.34	2.94	2.58	2.98
JcARF1	17.89	16.53	21.22	22.35	16.71	48.74	10.9	9.88	17.89	12.5	21.22	10.92
